# Supplementary material for: Comparative Analysis of Phytochemical Profiles and Antioxidant Activities between Sweet and Sour Wampee (Clausena lansium) Fruits
Source: Foods. 2022 Apr 25;11(9):1230. doi: 10.3390/foods11091230 (PMC9103836; doi:10.3390/foods11091230)
Supplement: Supplementary file 1 [file foods-11-01230-s001.zip]

Archive with 1 entries (1 files):
- foods-1672852-supplementary.pdf
